# Supplementary material for: An Innovative Sandwich Type Biosensor towards Sensitive and Selective Monitoring of 2-Arachidonoylglycerol in Human Plasma Samples Using P(β-CD)-AuNPs-DDT as Amplificant Agent: A New Immuno-Platform for the Recognition of Endocannabinoids in Real Samples
Source: Biosensors (Basel). 2022 Sep 26;12(10):791. doi: 10.3390/bios12100791 (PMC9599568; doi:10.3390/bios12100791)
Supplement: Supplementary file 1 [file biosensors-12-00791-s001.zip]

Archive with 1 entries (1 files):
- biosensors-1900243-supplementary.pdf
